# Supplementary material for: Absence of anti-Coxiella burnetii antibodies in animal-hoarding individuals and their dogs living in a highly populated area
Source: One Health. 2025 Aug 19;21:101169. doi: 10.1016/j.onehlt.2025.101169 (PMC12410348; doi:10.1016/j.onehlt.2025.101169)
Supplement: Supplementary file 1 — Supplementary Material Characteristics of the households and dogs participating in the study in Curitiba, Brazil, including the number of people and dogs per household, origin of the dogs, food provided, access to treated water, presence of ticks, other animals on the premises and feces management. [file mmc1.xlsx]

## Sheet: Planilha1
Household	Number of people	Number of dogs	Origin of dogs	Dog food	Treated water	Ticks	Other animals on site	Stool accumulation
1	2	13	Offspring born on site	Ration	Yes	No	Cats	No
2	3	16	Offspring born on site and adoption	Ration and homemade food	Yes	No	Cats	No
3	0	3	Offspring born on site and adoption	Ration and homemade food	Yes	No	-	No
4	2	11	Offspring born on site and adoption	Ration and homemade food	Yes	No	Cats	No
5	0	16	Offspring born on site and adoption	Ration and homemade food	Yes	No	-	No
6	0	10	Offspring born on site and adoption	Ration and homemade food	Yes	Yes	-	No
7	3	16	Offspring born on site and adoption	Ration and homemade food	Yes	No	Cats	No
8	1	18	Offspring born on site and adoption	Ration and homemade food	Yes	No	-	No
9	0	12	Offspring born on site and adoption	Ration and homemade food	Yes	No	-	No
10	1	16	Offspring born on site and adoption	Ration, homemade food and raw meat	Yes	No	Cats	No
11	0	10	Offspring born on site and adoption	Ration and homemade food	Yes	No	-	No
12	1	11	Offspring born on site and adoption	Ration and homemade food	Yes	Yes	Cats	No
13	0	9	Offspring born on site and adoption	Ration and homemade food	Yes	Yes	-	No
14	0	16	Offspring born on site and adoption	Ration and homemade food	Yes	No	-	No
15	1	14	Offspring born on site and adoption	Ration and homemade food	Yes	No	Cats	No
16	0	9	Offspring born on site and adoption	Ration and homemade food	Yes	No	-	No
17	0	6	Offspring born on site and adoption	Ration and homemade food	Yes	No	-	No
18	2	17	Offspring born on site and adoption	Ration and homemade food	Yes	Yes	Cats	No
19	0	12	Offspring born on site and adoption	Ration and homemade food	Yes	No	-	No
20	2	10	Offspring born on site and adoption	Ration and homemade food	Yes	Yes	-	No
21	1	19	Offspring born on site and adoption	Ration and homemade food	Yes	Yes	-	No
